# Supplementary material for: Profiling of RNA Degradation for Estimation of Post Morterm Interval
Source: PLoS One. 2013 Feb 20;8(2):e56507. doi: 10.1371/journal.pone.0056507 (PMC3577908; doi:10.1371/journal.pone.0056507)
Supplement: Table S1 — MIQE Checklist. (XLS) [file pone.0056507.s004.xls]

## Sheet: Sheet1
Supplemental Data Table S1. MIQE Checklist
ITEM TO CHECK	IMPORTANCE	CHECKLIST	WHERE; COMMENT
EXPERIMENTAL DESIGN
Definition of experimental and control groups	E	Yes	Materials and Methods
Number within each group	E	Yes	Materials and Methods
Assay carried out by core lab or investigator's lab?	D	Yes	Investigator's lab
Acknowledgement of authors' contributions	D	Yes	Acknowledgement
SAMPLE
Description	E	Yes	Materials and Methods
Volume/mass of sample processed	D	Yes	Materials and Methods
Microdissection or macrodissection	E	Yes	Materials and Methods
Processing procedure	E	Yes	Materials and Methods
If frozen - how and how quickly?	E	Yes	Materials and Methods
If fixed - with what, how quickly?	E	Not applicable
Sample storage conditions and duration (esp. for FFPE samples)	E	Yes	Materials and Methods
NUCLEIC ACID EXTRACTION
Procedure and/or instrumentation	E	Yes	Materials and Methods
Name of kit and details of any modifications	E	Not applicable	Extraction performed by the guanidinium thiocyanate-phenol-chloroform extraction method
Source of additional reagents used	D	Not applicable
Details of DNase or RNAse treatment	E	Yes	Materials and Methods
Contamination assessment (DNA or RNA)	E	Yes	Material and methods
Nucleic acid quantification	E	Yes	Materials and Methods
Instrument and method	E	Yes	Materials and Methods
Purity (A260/A280)	D	Not shown	Measured. Always superior to 1.7 (data not shown)
Yield	D	Not shown	Quantified but not shown
RNA integrity method/instrument	E	Yes	Materials and Methods
RIN/RQI or Cq of 3' and 5' transcripts	E	Yes	Materials and Methods
Electrophoresis traces	D	No
Inhibition testing (Cq dilutions, spike or other)	E	Not applicable	Use of the identical total RNA sources; identical isolation procedures and classification into three groups dependent on the RQI values
REVERSE TRANSCRIPTION
Complete reaction conditions	E	Yes	Materials and Methods
Amount of RNA and reaction volume	E	Yes	Materials and Methods
Priming oligonucleotide (if using GSP) and concentration	E	Yes	Materials and Methods, Kit includes the information
Reverse transcriptase and concentration	E	Yes	Materials and Methods, Kit includes the information
Temperature and time	E	Yes	Materials and Methods
Manufacturer of reagents and catalogue numbers	D	Yes	Materials and Methods
Cqs with and without RT	D	Not shown	Performed but not shown
Storage conditions of cDNA	D	Yes	Materials and Methods; -80°C
qPCR TARGET INFORMATION
If multiplex, efficiency and LOD of each assay.	E	Not applicable
Sequence accession number	E	Yes	Table 1
Location of amplicon	D	Not shown
Amplicon length	E	Yes	Supplemental Table 4 and 6
Pseudogenes, retropseudogenes or other homologs?	D	Not shown
Sequence alignment	D	Not shown
Secondary structure analysis of amplicon	D	Not shown
Location of each primer by exon or intron (if applicable)	E	Not shown
What splice variants are targeted?	E	Not shown
qPCR OLIGONUCLEOTIDES
Primer sequences	E	Yes	Supplemental Table 6
RTPrimerDB Identification Number	D	Not shown
Probe sequences	D	Not shown
Location and identity of any modifications	E	Not applicable
Manufacturer of oligonucleotides	D	Yes	Materials and Methods
Purification method	D	Yes	Materials and Methods
qPCR PROTOCOL
Complete reaction conditions	E	Yes	Materials and Methods
Reaction volume and amount of cDNA/DNA	E	Yes	Materials and Methods
Primer, (probe), Mg++ and dNTP concentrations	E	Yes	Materials and Methods, Kit includes the information
Polymerase identity and concentration	E	Yes	Materials and Methods, Kit includes the information
Buffer/kit identity and manufacturer	E	Yes	Materials and Methods, Kit includes the information
Exact chemical constitution of the buffer	D	No	Materials and Methods, Kit includes the information
Additives (SYBR Green I, DMSO, etc.)	E	Yes	Materials and Methods
Manufacturer of plates/tubes and catalog number	D	Yes	Materials and Methods
Complete thermocycling parameters	E	Yes	Materials and Methods
Reaction setup (manual/robotic)	D	Yes	Manual setup
Manufacturer of qPCR instrument	E	Yes	Materials and Methods
qPCR VALIDATION
Evidence of optimisation (from gradients)	D	Not shown	Standard optimisation for mRNAs
Specificity (gel, sequence, melt, or digest)	E	Yes	Supplemental Figure 1A and B
For SYBR Green I, Cq of the NTC	E	Yes	Materials and Methods
Standard curves with slope and y-intercept	E	Yes	Supplemental Table 7
PCR efficiency calculated from slope	E	Yes	Supplemental Table 7
Confidence interval for PCR efficiency or standard error	D	Yes	Supplemental Table 7
Linear dynamic range	E	Yes	Supplemental Table 7
Cq variation at lower limit	E	Yes	Supplemental Table 7
Confidence intervals throughout range	D	No
Evidence for limit of detection	E	Yes	All measurements were in the linear dynamic range
If multiplex, efficiency and LOD of each assay.	E	Not applicable
DATA ANALYSIS
qPCR analysis program (source, version)	E	Yes	Materials and Methods
Cq method determination	E	Yes	Materials and Methods
Outlier identification and disposition	E	Not applicable
Results of NTCs	E	Yes	Materials and Methods
Justification of number and choice of reference genes	E	Yes	Text
Description of normalisation method	E	Yes	Materials and Methods
Number and concordance of biological replicates	D	Not shown
Number and stage (RT or qPCR) of technical replicates	E	Yes	Supplemental Table 2
Repeatability (intra-assay variation)	E	Yes	Supplemental Table 2
Reproducibility (inter-assay variation, %CV)	D	Not shown
Power analysis	D	No
Statistical methods for result significance	E	Yes	Materials and Methods
Software (source, version)	E	Yes	Materials and Methods
Cq or raw data submission using RDML	D	No
